# Supplementary material for: International variation in neighborhood walkability, transit, and recreation environments using geographic information systems: the IPEN adult study
Source: Int J Health Geogr. 2014 Oct 25;13:43. doi: 10.1186/1476-072X-13-43 (PMC4221715; doi:10.1186/1476-072X-13-43)
Supplement: Supplementary file 2 — Additional file 2: Table S1: “Descriptive statistics for built environment variables (1-km buffers) across 15 cities representing 11 countries”. (XLS 46 KB) [file 12942_2014_609_MOESM2_ESM.xls]

## Sheet: Sheet1
	Pooled	Adelaide,	Ghent	Curitiba	Bogota	Olomouc	Aarhus	Hong Kong	Cuernavaca	Christchurch	North Shore	Waitakere	Wellington	Stoke-on-Trent	Baltimore	Seattle
1 KM Street Network Buffers	Data	AUS	BEL	BRA	COL	CZE	DNK	HKG	MEX	NZL	NZL	NZL	NZL	GBR	USA	USA
Walkability Index
Median	-0.372745	-0.428893	-0.0398033	0.162913	2.70794	1.55754	1.38354	7.04597	0.396039	-1.92997	-1.99246	-1.60128	-1.00174	-0.718072	-1.24067	-0.847057
Mean	0.000755833	-0.472791	0.37834	0.210788	2.51023	1.20415	1.15376	5.7752	0.299995	-1.73888	-1.8228	-1.48837	-0.74759	-0.660771	-1.21071	-0.912692
SD	2.21086	1.20501	2.51343	0.930729	1.92899	1.48672	1.55028	3.63851	0.842311	0.785416	0.832717	1.13313	1.41163	1.19021	1.11952	1.16816
Min	-3.80787	-3.74075	-3.70616	-1.65144	-1.68083	-2.5269	-3.37266	-2.34177	-3.32639	-3.21926	-3.32237	-3.63962	-3.71068	-2.7751	-3.80787	-3.49357
Max	10.5955	2.79323	5.42374	2.7965	6.60784	5.07919	3.28534	10.5955	2.16129	0.0388285	0.442509	0.640653	3.21121	3.0431	2.13396	1.93003
n	12603	2636	1163	697	963	330	642	462	660	495	511	507	495	843	912	1287
Net Residential Density
Median	2504.04	1655.07	5238.49	4635.78	8139.26	18138	5225.8	59246.8	2174.19	1543.85	1738.01	2132.71	2524.53	4281.94	1585.67	2199.4
Mean	6283.04	2046.12	7937.86	6046.08	8694.31	18224.2	7372.97	52702.5	2226.77	1678.31	1781.03	2029	4649.93	4863.49	2507.28	3085.41
SD	11664.2	1401.91	6828.9	4081.83	3983.29	10714.4	5898.31	27867.5	934.045	375.114	838.83	729.868	5617.1	1550.9	2325.55	3686.99
Min	0	133.894	407.786	1905.95	1114.03	3987.44	59.7598	11999.6	614.681	1126.22	640.372	0	294.125	1862.51	10.14	118.202
Max	93375.2	8017.03	21779.9	26142.5	17624.1	56517.5	22469.4	93375.2	5364.23	2806.13	10319.7	4729.92	41280.6	11868.9	17009.4	19449.6
n	12608	2636	1163	697	963	330	642	462	660	495	511	512	495	843	912	1287
Land Use Mix 3 (Residential, Retail Combined, Civic/Institutional
Median	0.503302	0.575009	0.599752	0.564665	0.575412	0.579379	0.896089	0.858059	0.435494	0.291685	0.377847	0.42086	0.528216	0.265857	0.387889	0.384127
Mean	0.501363	0.548465	0.557927	0.591366	0.569057	0.619822	0.780283	0.797994	0.396549	0.353358	0.367635	0.442243	0.509783	0.286305	0.388253	0.383228
SD	0.263086	0.24613	0.285547	0.168611	0.200674	0.186491	0.237633	0.209128	0.203358	0.211394	0.201382	0.274139	0.251454	0.190672	0.219548	0.225213
Min	0	0	0	0.228088	0.196231	0.111996	0.0396229	0	0	0	0.0207121	0	0	0.0016559	0	0
Max	0.999816	0.991409	0.967761	0.978778	0.967454	0.968514	0.998638	0.999816	0.878087	0.848654	0.781422	0.992718	0.957612	0.779355	0.961954	0.986472
n	12603	2636	1163	697	963	330	642	462	660	495	511	507	495	843	912	1287
Intersection Density
Median	69.7975	67.5275	73.0016	71.4109	192	66.2992	87.8619	119.221	135.326	36.2243	26.2832	28.3293	44.2354	92.2794	53.1159	71.1644
Mean	82.4083	65.0047	83.7027	75.714	205.807	66.134	82.4162	122.695	145.498	35.2768	26.4119	27.8181	43.8371	99.1958	54.8439	70.9792
SD	60.3065	24.357	61.6111	16.8107	95.5578	19.5322	22.5996	55.267	47.151	5.95334	7.24685	9.65572	15.6935	33.9124	27.8341	22.6315
Min	0	0	3.22019	47.7232	28.6602	27.2059	7.76679	21.6819	25.887	21.2198	7.99912	0	0	26.78	0	8.15875
Max	421.094	173.855	228.071	122.284	421.094	115.247	127.7	389.262	286.663	46.7734	45.0903	55.0455	80.3341	205.763	154.747	121.643
n	12608	2636	1163	697	963	330	642	462	660	495	511	512	495	843	912	1287
Public Transit Stop Density
Median	14.1666	NA	7.80779	25.0282	1.19332	14.0189	9.30035	11.0707	25.877	16.6407	19.9022	7.44891	15.292	25.6725	15.711	15.6987
Mean	15.444	NA	9.38312	25.9103	2.13267	13.393	9.35644	10.3182	28.9794	16.4347	18.7853	9.60954	16.6395	25.8184	16.946	16.0205
SD	12.5723	NA	6.25393	7.27968	2.64791	5.48371	4.74843	8.39765	24.3864	9.16776	7.25599	7.26465	8.42495	8.1646	13.5273	9.76332
Min	0	NA	0	11.0294	0	0	0	0	0	0	0	0	0	3.69378	0	0
Max	98.9273	NA	22.1735	50.5153	12.4559	26.0965	21.7674	35.1582	98.9273	74.3493	33.2674	65.9426	44.1949	48.6016	82.332	38.719
n	9967	NA	1163	697	963	330	642	462	655	495	511	512	495	843	912	1287
Park Density
Median	4.26748	7.59961	2.06728	2.91351	17.3284	1.17551	3.12339	12.8242	0.788948	3.86424	10.7342	8.21473	4.6763	2.78523	1.46197	2.35868
Mean	6.47997	9.95325	2.48982	3.7223	18.1542	2.45327	3.35269	13.9681	1.11118	4.43387	11.4746	8.84869	4.51828	3.065	1.72301	2.57894
SD	7.19633	8.80524	2.15664	2.62382	6.76282	2.71664	2.05784	8.56307	1.40286	2.61753	5.68217	4.29793	2.19955	1.60134	1.48101	1.71881
Min	0	0	0	0	5.46426	0	0	0	0	0.664574	1.79033	1.7757	0	0	0	0
Max	114.256	114.256	8.02711	11.1977	33.2247	11.1584	9.55463	47.866	7.4416	17.7148	67.3215	28.2611	15.6158	9.60065	8.78677	8.12794
n	12569	2636	1163	697	963	330	642	462	660	495	506	512	461	843	912	1287
Private Recreation Density
Median	1.15588	NA	NA	1.15868	NA	3.24822	3.639	NA	NA	0.67272	0.799971	1.13537	1.51759	1.87068	0.59004	0.884479
Mean	2.04752	NA	NA	2.54374	NA	4.33808	3.76857	NA	NA	0.704017	1.55486	1.53324	2.80455	1.93926	1.28764	1.56811
SD	2.54059	NA	NA	3.22136	NA	3.53572	3.00342	NA	NA	0.630554	2.13527	1.39935	3.43714	1.32732	2.18664	1.97287
Min	0	NA	NA	0	NA	0	0	NA	NA	0	0	0	0	0	0	0
Max	19.2363	NA	NA	12.7968	NA	13.4838	13.0604	NA	NA	3.19284	9.90597	5.07336	19.2363	6.676	16.1622	13.1672
n	6724	NA	NA	697	NA	330	642	NA	NA	495	511	512	495	843	912	1287
