# Supplementary material for: International variation in neighborhood walkability, transit, and recreation environments using geographic information systems: the IPEN adult study
Source: Int J Health Geogr. 2014 Oct 25;13:43. doi: 10.1186/1476-072X-13-43 (PMC4221715; doi:10.1186/1476-072X-13-43)
Supplement: Supplementary file 3 — Additional file 3: “Descriptive statistics for built environment variables (500-m buffers) across 15 cities representing 11 countries”. (XLS 45 KB) [file 12942_2014_609_MOESM3_ESM.xls]

## Sheet: Sheet1
		Pooled	Adelaide,	Ghent	Curitiba	Bogota	Olomouc	Aarhus	Hong Kong	Cuernavaca	Christchurch	North Shore	Waitakere	Wellington	Stoke-on-Trent	Baltimore	Seattle
	500 Meter Street Network Buffers	Data	AUS	BEL	BRA	COL	CZE	DNK	HKG	MEX	NZL	NZL	NZL	NZL	GBR	USA	USA
	Walkability Index
	Median	-0.463911	-1.01852	0.0225687	0.27337	2.56277	1.15066	1.6882	6.36208	0.771473	-2.05525	-1.71933	-2.08766	-1.30626	-0.640338	-1.15261	-0.829568
	Mean	0.000457654	-0.950522	0.295903	0.273587	2.77926	1.25584	1.45159	5.84048	0.688532	-1.90281	-1.52348	-1.51944	-1.0244	-0.319733	-0.968473	-0.812989
	SD	2.29035	1.17338	2.22648	1.11012	1.69232	1.8348	1.70153	3.96099	1.08909	0.635207	0.975949	1.3134	1.42893	1.27015	1.39937	1.25909
	Min	-3.1618	-3.13481	-3.09552	-2.13826	-1.21863	-2.57665	-3.02354	-2.20432	-2.93688	-2.80446	-2.93008	-3.10849	-3.08913	-2.31209	-3.1618	-3.07342
	Max	11.965	2.89155	5.76183	3.47346	6.16918	8.06409	4.86238	11.965	3.00328	0.787249	0.85367	2.15453	2.34173	3.95336	3.72533	2.2816
	n	12604	2636	1163	697	963	330	642	462	660	495	511	509	495	843	911	1287
	Net Residential Density
	Median	2752.98	1577.33	5189.61	4828.24	13085.6	14625.1	4661.99	54647.5	2307.02	1992.2	1779.79	2466.91	1530.74	4165.82	1783.58	2261.84
	Mean	6883.65	2013.3	7448.95	6365.09	14637.6	19017	8872.53	51805.7	2618.21	3891.84	1747.36	2613.3	1689.2	4890.56	3437.74	3419.42
	SD	12532.9	1396.81	7106.53	5391.5	7000.09	16115.6	8052.05	32160.5	1952.29	3250.11	380.129	1383.69	447.187	1977.63	4569.16	4613.27
	Min	0	87.1277	241.866	1475.77	4487.6	1988.9	45.816	4451.86	568.529	294.719	548.522	0	900.17	1869.08	0	123.593
	Max	95001.7	8607.13	26280.9	34382.1	44676.3	86546.6	28658.6	95001.7	25868.3	14636.9	2815.43	9032.08	2945.39	12588.1	37330.2	25872.1
	n	12608	2636	1163	697	963	330	642	462	660	495	511	512	495	843	912	1287
	Land Use Mix 3 (Residential, Retail Combined, Civic/Institutional
	Median	0.359043	0.26666	0.50796	0.508821	0.476531	0.534687	0.808245	0.787228	0.395545	0.121564	0.256452	0.121517	0.328967	0.181775	0.238251	0.27828
	Mean	0.370313	0.279015	0.475915	0.501466	0.472092	0.532885	0.697384	0.738798	0.342592	0.174581	0.310937	0.273681	0.34652	0.224712	0.294335	0.287167
	SD	0.287066	0.227818	0.307955	0.203933	0.204446	0.227001	0.290478	0.238118	0.24124	0.179623	0.26934	0.310278	0.286647	0.220159	0.268123	0.253889
	Min	0	0	0	0	0.0711818	0	0	0	0	0	0	0	0	0	0	0
	Max	0.999681	0.630935	0.999681	0.963609	0.915755	0.989692	0.998919	0.992386	0.974258	0.962664	0.937861	0.998399	0.886602	0.986166	0.992898	0.962003
	n	12604	2636	1163	697	963	330	642	462	660	495	511	509	495	843	911	1287
	Intersection Density
	Median	77.6883	75.3381	73.7473	80.1644	194.956	73.2786	105.3	150.753	165.788	36.1174	29.623	32.719	40.5497	117.263	58.48	77.0637
	Mean	94.094	76.743	85.7649	83.9976	222.583	74.2726	105.018	163.285	174.163	36.7147	29.5784	34.131	44.0934	118.746	63.4941	76.5254
	SD	71.145	36.5067	60.6809	23.6539	109.957	24.726	30.4409	82.0928	71.817	8.70359	12.1144	17.1123	22.1213	44.0282	39.7376	28.3514
	Min	0	0	1.89144	0	30.3543	18.9655	9.51224	0	12.1047	16.1325	4.22758	0	0	20.3084	0	3.88652
	Max	496.672	247.392	273.248	167.354	496.672	154.443	197.091	454.928	393.409	65.6426	57.5898	87.2923	95.9262	299.813	250.854	158.312
	n	12608	2636	1163	697	963	330	642	462	660	495	511	512	495	843	912	1287
	Public Transit Stop Density
	Median	14.0347	NA	8.75566	24.0433	0	14.268	10.9246	8.49137	24.9999	16.1885	19.7801	7.91602	20.701	28.3768	15.5309	16.8272
	Mean	16.6987	NA	10.5227	24.2603	2.50355	14.5851	10.7492	11.6384	33.2399	17.5189	20.1083	8.69085	19.5446	29.3009	18.1007	16.8836
	SD	16.872	NA	9.91644	12.1624	4.17234	9.18598	7.17325	13.1147	35.6405	15.1735	12.3069	7.38911	12.1582	13.297	17.9977	13.196
	Min	0	NA	0	0	0	0	0	0	0	0	0	0	0	0	0	0
	Max	158.24	NA	51.9107	66.5443	19.5965	43.9401	31.7467	66.838	158.24	86.2064	50.7428	53.2205	61.1328	85.0662	135.674	56.2359
	n	9966	NA	1163	697	963	330	642	461	655	495	511	512	495	843	912	1287
	Park Density
	Median	5.22871	9.35408	2.77187	3.58166	20.2535	2.01805	3.52381	11.8029	0	3.99462	14.0067	9.84523	5.22474	5.45112	2.29078	2.72382
	Mean	8.24416	12.7739	3.56129	5.28107	20.5998	2.8337	4.48898	14.6305	1.63574	5.54307	14.7039	12.7424	5.49231	5.69457	2.55334	3.34998
	SD	10.2518	13.5445	3.66446	5.55631	11.4314	3.85099	4.70459	14.841	2.55541	5.24874	8.92141	9.77881	4.41751	4.30723	2.89311	3.28025
	Min	0	0	0	0	0	0	0	0	0	0	0	0	0	0	0	0
	Max	117.647	114.256	19.5611	27.0088	68.0799	20.5142	35.3744	117.647	13.1237	29.4992	45.4689	52.7153	28.9565	22.5989	19.9044	18.7645
	n	12606	2636	1163	697	963	330	642	462	658	495	511	512	495	843	912	1287
	Private Recreation Density
	Median	0	NA	NA	0	NA	3.14348	0	NA	NA	0	0	NA	0	0	0	0
	Mean	2.22735	NA	NA	3.09769	NA	5.20316	4.07812	NA	NA	0.788342	1.35208	NA	2.64845	2.57651	1.66332	1.86584
	SD	3.78546	NA	NA	4.08298	NA	5.42452	5.11542	NA	NA	1.39138	2.76151	NA	3.75723	3.27819	3.71957	3.36423
	Min	0	NA	NA	0	NA	0	0	NA	NA	0	0	NA	0	0	0	0
	Max	26.7035	NA	NA	18.9954	NA	24.9083	23.0899	NA	NA	5.63854	14.9495	NA	13.5726	15.674	26.7035	21.8478
	n	6724	NA	NA	697	NA	330	642	NA	NA	495	511	NA	495	843	912	1287
